# Supplementary material for: Identification and Functional Analysis of foxo Genes in Chinese Tongue Sole (Cynoglossus semilaevis)
Source: Int J Mol Sci. 2023 Apr 21;24(8):7625. doi: 10.3390/ijms24087625 (PMC10142177; doi:10.3390/ijms24087625)
Supplement: Supplementary file 1 [file ijms-24-07625-s001.zip]

Archive with 1 entries (1 files):
- ijms-2287327-supplementary.pdf
